# Supplementary material for: Reticulocalbin 3 Is a Novel Mediator of Glioblastoma Progression
Source: Cancers (Basel). 2023 Mar 28;15(7):2008. doi: 10.3390/cancers15072008 (PMC10093618; doi:10.3390/cancers15072008)
Supplement: Supplementary file 1 [file cancers-15-02008-s001.zip]

Archive with 1 entries (1 files):
- cancers-2236871-supplementary.pdf
